# Supplementary material for: Carbon Nanodots as Electron Transport Materials in Organic Light Emitting Diodes and Solar Cells
Source: Nanomaterials (Basel). 2022 Dec 30;13(1):169. doi: 10.3390/nano13010169 (PMC9823923; doi:10.3390/nano13010169)
Supplement: Supplementary file 1 [file nanomaterials-13-00169-s001.zip]

Archive with 1 entries (1 files):
- nanomaterials-2111461-supplementary.pdf
